# Supplementary material for: mTOR Inhibitor Rapalink-1 Prevents Ethanol-Induced Senescence in Endothelial Cells
Source: Cells. 2023 Nov 11;12(22):2609. doi: 10.3390/cells12222609 (PMC10670449; doi:10.3390/cells12222609)
Supplement: Supplementary file 1 [file cells-12-02609-s001.zip]

Archive with 1 entries (1 files):
- cells-2645178-supplementary.pdf
